# Supplementary material for: Biological Deacidification and High-Value Transformation of Acidic Citrus Pulp by Multi-Microbial Fermentation
Source: Foods. 2026 Apr 8;15(8):1276. doi: 10.3390/foods15081276 (PMC13115456; doi:10.3390/foods15081276)
Supplement: Supplementary file 1 [file foods-15-01276-s001.zip]

Archive with 1 entries (1 files):
- foods-4208234-supplementary.pdf
